# Supplementary material for: Flexible Anti-Metal RFID Tag Antenna Based on High-Conductivity Graphene Assembly Film
Source: Sensors (Basel). 2021 Feb 22;21(4):1513. doi: 10.3390/s21041513 (PMC7926944; doi:10.3390/s21041513)
Supplement: Supplementary file 1 [file sensors-21-01513-s001.zip]

Archive with 1 entries (1 files):
- sensors-1093796-supplementary.mp4
